# Supplementary material for: Lack of Association between Inhaled Corticosteroid Use and the Risk of Future Exacerbation in Patients with GOLD Group A Chronic Obstructive Pulmonary Disease
Source: J Pers Med. 2022 May 31;12(6):916. doi: 10.3390/jpm12060916 (PMC9224662; doi:10.3390/jpm12060916)
Supplement: Supplementary file 1 [file jpm-12-00916-s001.zip]

Archive with 1 entries (1 files):
- jpm-1719983-supplementary.pdf
